# Supplementary material for: Contributions of declining mortality, overall and from HIV, TB and malaria, to reduced health inequality and inequity across countries
Source: Health Policy Plan. 2023 Jul 6;38(8):939–48. doi: 10.1093/heapol/czad046 (PMC10506528; doi:10.1093/heapol/czad046)
Supplement: czad046_Supp [file czad046_supp.zip]

Archive with 1 entries (1 files):
- suppl_data/global-health-inequality-hpp-r2-annex.docx
